# Supplementary material for: ZnO Structures with Surface Nanoscale Interfaces Formed by Au, Fe2O3, or Cu2O Modifier Nanoparticles: Characterization and Gas Sensing Properties
Source: Sensors (Basel). 2021 Jun 30;21(13):4509. doi: 10.3390/s21134509 (PMC8271897; doi:10.3390/s21134509)
Supplement: Supplementary file 1 [file sensors-21-04509-s001.zip]

Archive with 1 entries (1 files):
- sensors-1273217-supplementary.pdf
